# Supplementary material for: Investigation of Chemical and Processing Hurdle Impacts upon Microbial Control and Physicochemical Quality of Manufactured Pepperoni Products
Source: Foods. 2026 Jun 1;15(11):1952. doi: 10.3390/foods15111952 (PMC13257204; doi:10.3390/foods15111952)
Supplement: Supplementary file 1 [file foods-15-01952-s001.zip]

Archive with 1 entries (1 files):
- foods-4286972-Supplementary Materials.xlsx
