# Supplementary material for: Investigation of Chemical and Processing Hurdle Impacts upon Microbial Control and Physicochemical Quality of Manufactured Pepperoni Products
Source: Foods. 2026 Jun 1;15(11):1952. doi: 10.3390/foods15111952 (PMC13257204; doi:10.3390/foods15111952)
Supplement: Supplementary file 1 [file foods-15-01952-s001.zip › foods-4286972-Supplementary Materials.xlsx]

## Sheet: Univariates
	Stage	Pre-Fermentation							Stage	Post-Fermentation							Stage	Post-Heat Treatment								Stage	Post- Drying
	Factor	Analyte	F	Sig.	Partial ε²	FDR Q	FDR Significance		Factor	Analyte	F	Sig.	Partial ε²	FDR Q	FDR Significance		Factor	Analyte	F	Sig.	Partial ε²	FDR Q	FDR Significance			Factor	Analyte	F	Sig.	Partial ε²	FDR Q	FDR Significance
	Salt_Level	Moisture	4.63551	0.0339327	0.047969	0.0157895	No		Salt_Level	Moisture	0.38527	0.536331	0.00417025	0.0342105	No		Salt	Moisture	0.2(1,94)	0.674206	0.00188826	0.05	No			Salt	Moisture	21.7(1,94)	1.05104e-05	0.1875	0.025	Yes
		Fat	0.169739	0.681302	0.00184159	0.0447368	No			Fat	0.489495	0.485918	0.00529244	0.0289474	No			Fat	2.7(1,94)	0.10667	0.0274537	0.025	No				Fat	6.3(1,94)	0.0139273	0.0626275	0.05	Yes
		Protein	5.08276	0.0265379	0.0523549	0.0131579	No			Protein	0.409314	0.523908	0.00442936	0.0315789	No			Protein	3.3(1,94)	0.0717746	0.0340782	0.0125	No				Protein	8.1(1,94)	0.00551853	0.0790607	0.0375	Yes
		Ash	1.9219	0.168998	0.0204628	0.0184211	No			Ash	10.3528	0.00178555	0.101148	0.00789474	Yes			Ash	0.2(1,93)	0.639759	0.00236535	0.0375	No				Ash	113.9(1,94)	6.86444e-18	0.547914	0.0125	Yes
		aW	0.163311	0.687065	0.00177197	0.0289474	No			aW	0.588905	0.444808	0.00636042	0.0263158	No			aW	0(1,93)	0.854069	0.000365656	0.03	No				aW	8.3(1,94)	0.00495447	0.0809775	0.03	Yes
		pH	1.7954	0.18357	0.0191416	0.0315789	No			pH	0.625815	0.430929	0.00675638	0.0210526	No			pH	5(1,94)	0.028356	0.0501035	0.02	No				pH	7.2(1,94)	0.00859262	0.071192	0.05	Yes
		Lactic acid (%)	7.40348	0.00778482	0.0744791	0.00789474	Yes			Lactic acid (%)	0.136103	0.713034	0.0014772	0.0421053	No			Lactic acid (%)	470.1(1,94)	2.3838e-38	0.833354	0.01	Yes				Lactic acid (%)	19.3(1,94)	2.88928e-05	0.170584	0.02	Yes
		Salt (%)				0.00263158	#N/A			Salt (%)				0.00263158	#N/A			Salt (%)									Salt (%)	446.7(1,94)	1.74495e-37	0.82616	0.01	Yes
		Nitrate (ppm)	0.390829	0.533411	0.00423017	0.0368421	No			Nitrate (ppm)	0.00146072	0.969596	1.58771e-05	0.0473684	No			Nitrate (ppm)									Nitrate (ppm)	0.2(1,94)	0.628894	0.00249485	0.06	No
		Nitrite (ppm)				0.0473684	#N/A			Nitrite (ppm)				0.0394737	#N/A			Nitrite (ppm)									Nitrite (ppm)	0(1,94)	0.829566	0.000495441	0.07	No
		TBARS	1.83651	0.178678	0.0195714	0.0210526	No			TBARS	4.83552	0.0303864	0.0499354	0.0105263	No			TBARS									TBARS	7.5(1,94)	0.00742778	0.0737798	0.04	Yes
		L*				#N/A	#N/A			L*				#N/A	#N/A			L*									L*	0.3(1,94)	0.581051	0.00325174	0.0333333	No
		a*				#N/A	#N/A			a*				#N/A	#N/A			a*									a*	0.4(1,94)	0.547713	0.00385803	0.0166667	No
		b*				#N/A	#N/A			b*				#N/A	#N/A			b*									b*	0.1(1,94)	0.806865	0.000639003	0.05	No
		Hardness				#N/A	#N/A			Hardness				#N/A	#N/A			Hardness									Hardness	10.1(1,94)	0.00203077	0.0968153	0.0214286	Yes
		Adhesiveness				#N/A	#N/A			Adhesiveness				#N/A	#N/A			Adhesiveness									Adhesiveness	0.8(1,94)	0.376924	0.00831492	0.0357143	No
		Springiness				#N/A	#N/A			Springiness				#N/A	#N/A			Springiness									Springiness	0.3(1,94)	0.596555	0.00299251	0.05	No
		Cohesiveness				#N/A	#N/A			Cohesiveness				#N/A	#N/A			Cohesiveness									Cohesiveness	5.6(1,94)	0.0196266	0.0565679	0.0285714	Yes
		Gumminess				#N/A	#N/A			Gumminess				#N/A	#N/A			Gumminess									Gumminess	22.5(1,94)	7.36101e-06	0.193392	0.00714286	Yes
		Chewiness				#N/A	#N/A			Chewiness				#N/A	#N/A			Chewiness									Chewiness	0.6(1,94)	0.450698		0.0428571	No
		Resilience				#N/A	#N/A			Resilience				#N/A	#N/A			Resilience									Resilience	12.4(1,94)	0.000663303	0.116569	0.0142857	Yes
		TVC	8.28574	0.00614608	0.15847	0.0105263	Yes			TVC	3.80543	0.0574735	0.0796024	0.0157895	No			TVC	24.2(1,46)	1.16088e-05	0.34451	0.025	Yes				TVC	7.8(1,46)	0.00768027	0.144574	0.05	Yes
		LAB	4.52184	0.0391111	0.0931918	0.0236842	Yes			LAB	8.96481	0.00450408	0.16926	0.0131579	Yes			LAB	14.5(1,46)	0.000411129	0.239836	0.05	Yes				LAB	9(1,46)	0.00436668	0.163496	0.025	Yes
		Staphylococcus	0.292598	0.597063	0.020472	0.05	No			Staphylococcus	2.14464	0.173785	0.176592	0.0447368	No			Staphylococcus	11.5(1,26)	0.00227033	0.305863	0.00833333	Yes				Staphylococcus	-	-	-	-	-
		Coliforms	11.1816	0.00482221	0.444039	0.00526316	Yes			Coliforms	13.9718	0.00385991	0.582844	0.00526316	Yes			Coliforms	1.5(1,34)	0.225784	0.0428456	0.0333333	No				Coliforms	2.1(1,46)	0.154968	0.0434761	0.0166667	No
		ETB	1.14934	0.301821	0.0758672	0.0421053	No			ETB	0.00114916	0.973625	0.000114903	0.0184211	No			ETB	1.3(1,25)	0.260338	0.0503838	0.0416667	No				ETB	0.7(1,41)	0.410001	0.0166192	0.025	No
		Pseudomonas	0.341791	0.5681	0.0238318	0.0263158	No			Pseudomonas	0.569046	0.46803	0.0538408	0.0236842	No			Pseudomonas	3.6(1,30)	0.0685786	0.106311	0.0166667	No				Pseudomonas	13.3(1,41)	0.000732515	0.245348	0.00833333	Yes
		Brochothrix	0.460397	0.5085	0.0318385	0.0394737	No			Brochothrix	1.13858	0.311036	0.102219	0.05	No			Brochothrix	0.1(1,37)	0.77627	0.00220995	0.05	No				Brochothrix	0.1(1,40)	0.741392	0.00275312	0.0333333	No
		Yeasts and Moulds	0.228746	0.639838	0.0160763	0.0342105	No			Yeasts and Moulds	1.11532	0.315774	0.100341	0.0368421	No			Yeasts and Moulds									Yeasts and Moulds
																	Nitrite									Nitrite
	Nitrite_Level	Moisture	7.59567	0.00705437	0.076265	0.00789474	Yes		Nitrite_Level	Moisture	31.6175	1.99961e-07	0.255769	0.00526316	Yes			Moisture	0.7(1,94)	0.421329	0.0068916	0.0125	No				Moisture	26.4(1,94)	1.4981e-06	0.219302	0.0125	Yes
		Fat	0.919567	0.340102	0.00989638	0.0342105	No			Fat	0.456141	0.501127	0.00493359	0.0342105	No			Fat	0.2(1,94)	0.654305	0.00214222	0.0375	No				Fat	23.8(1,94)	4.38793e-06	0.20189	0.025	Yes
		Protein	1.004	0.318972	0.0107953	0.0315789	No			Protein	0.231941	0.631232	0.00251476	0.0421053	No			Protein	0(1,94)	0.834384	0.000467431	0.05	No				Protein	10(1,94)	0.00207072	0.0964701	0.0375	Yes
		Ash	1.25163	0.266155	0.013422	0.0236842	No			Ash	0.0269491	0.869964	0.000292839	0.0473684	No			Ash	0.2(1,93)	0.639759	0.00236535	0.025	No				Ash	2.1(1,94)	0.146254	0.0223229	0.05	No
		aW	0.0157291	0.900468	0.000170939	0.0289474	No			aW	0	1	0	0.05	No			aW	0(1,93)	0.854069	0.000365656	0.03	No				aW	3(1,94)	0.0879097	0.030666	0.03	No
		pH	0.848605	0.359357	0.00913966	0.0263158	No			pH	0.0465482	0.82966	0.000505703	0.0289474	No			pH	0.2(1,94)	0.645961	0.00225443	0.01	No				pH	1.6(1,94)	0.208221	0.0167955	0.06	No
		Lactic acid (%)	0.0205082	0.88644	0.000222866	0.05	No			Lactic acid (%)	0.273151	0.602482	0.00296025	0.0368421	No			Lactic acid (%)	0.2(1,94)	0.672455	0.00190985	0.02	No				Lactic acid (%)	2.1(1,94)	0.148236	0.0221077	0.04	No
		Salt (%)				0.0394737	#N/A			Salt (%)				0.0210526	#N/A			Salt (%)				#N/A	#N/A				Salt (%)	0.3(1,94)	0.581722	0.00324024	0.07	No
		Nitrate (ppm)	14.7869	0.000221544	0.138471	0.00526316	Yes			Nitrate (ppm)	0.0611072	0.805305	0.000663767	0.0447368	No			Nitrate (ppm)				#N/A	#N/A				Nitrate (ppm)	59.6(1,94)	1.24553e-11	0.387849	0.02	Yes
		Nitrite (ppm)				0.00263158	#N/A			Nitrite (ppm)				0.00263158	#N/A			Nitrite (ppm)				#N/A	#N/A				Nitrite (ppm)	1238.3(1,94)	6.46457e-56	0.929445	0.01	Yes
		TBARS	1.40969	0.238164	0.0150915	0.0210526	No			TBARS	6.56717	0.0120114	0.0666264	0.0131579	No			TBARS				#N/A	#N/A				TBARS	1.8(1,94)	0.186869	0.0184595	0.05	No
		L*				#N/A	#N/A			L*				#N/A	#N/A			L*				#N/A	#N/A				L*	22.6(1,94)	7.20417e-06	0.193748	0.0166667	Yes
		a*				#N/A	#N/A			a*				#N/A	#N/A			a*				#N/A	#N/A				a*	21.2(1,94)	1.30811e-05	0.183863	0.0333333	Yes
		b*				#N/A	#N/A			b*				#N/A	#N/A			b*				#N/A	#N/A				b*	9.1(1,94)	0.00331454	0.0881213	0.05	Yes
		Hardness				#N/A	#N/A			Hardness				#N/A	#N/A			Hardness				#N/A	#N/A				Hardness	0(1,94)	0.905643	0.000150263	0.05	No
		Adhesiveness				#N/A	#N/A			Adhesiveness				#N/A	#N/A			Adhesiveness				#N/A	#N/A				Adhesiveness	1.2(1,94)	0.28402	0.0122002	0.0428571	No
		Springiness				#N/A	#N/A			Springiness				#N/A	#N/A			Springiness				#N/A	#N/A				Springiness	3.2(1,94)	0.0751662	0.0332977	0.0214286	No
		Cohesiveness				#N/A	#N/A			Cohesiveness				#N/A	#N/A			Cohesiveness				#N/A	#N/A				Cohesiveness	9.7(1,94)	0.00249706	0.0931495	0.00714286	Yes
		Gumminess				#N/A	#N/A			Gumminess				#N/A	#N/A			Gumminess				#N/A	#N/A				Gumminess	6(1,94)	0.0162173	0.0599353	0.0142857	No
		Chewiness				#N/A	#N/A			Chewiness				#N/A	#N/A			Chewiness				#N/A	#N/A				Chewiness	1.4(1,94)	0.248003	0.0141713	0.0357143	No
		Resilience				#N/A	#N/A			Resilience				#N/A	#N/A			Resilience				#N/A	#N/A				Resilience	2.9(1,94)	0.0926837	0.0297833	0.0285714	No
		TVC	5.62429	0.0221547	0.113337	0.0131579	Yes			TVC	2.33426	0.133713	0.0503787	0.0236842	No			TVC	4.7(1,46)	0.0344624	0.093589	0.05	Yes				TVC	0(1,46)	0.831682	0.000992315	0.05	No
		LAB	0.362246	0.55035	0.00816564	0.0447368	No			LAB	0.51532	0.476639	0.0115762	0.0394737	No			LAB	6.8(1,46)	0.0120614	0.129316	0.025	Yes				LAB	0.5(1,46)	0.471754	0.0113163	0.025	No
		Staphylococcus	1.56923	0.23084	0.10079	0.0421053	No			Staphylococcus	44.8375	5.39074e-05	0.817643	0.0105263	Yes			Staphylococcus	39.8(1,26)	1.1213e-06	0.604713	0.00833333	Yes				Staphylococcus	-	-	-	-	-
		Coliforms	2.36441	0.146421	0.144485	0.0105263	No			Coliforms	1.20295	0.298441	0.107378	0.0157895	No			Coliforms	1.5(1,34)	0.225784	0.0428456	0.025	No				Coliforms	2.1(1,46)	0.154968	0.0434761	0.0166667	No
		ETB	1.60706	0.225585	0.10297	0.0473684	No			ETB	3.34408	0.0973854	0.250604	0.00789474	No			ETB	0.1(1,25)	0.800176	0.0026111	0.05	No				ETB	0.3(1,41)	0.576332	0.0076784	0.025	No
		Pseudomonas	1.15442	0.300795	0.0761772	0.0157895	No			Pseudomonas	0.40413	0.539239	0.0388432	0.0263158	No			Pseudomonas	0.3(1,30)	0.589046	0.00984244	0.0333333	No				Pseudomonas	0.1(1,41)	0.728142	0.00297864	0.0333333	No
		Brochothrix	2.51707	0.134942	0.152392	0.0368421	No			Brochothrix	0.0072706	0.933731	0.000726532	0.0315789	No			Brochothrix	0.1(1,37)	0.77627	0.00220995	0.0416667	No				Brochothrix	10.9(1,40)	0.00199419	0.214798	0.00833333	Yes
		Yeasts and Moulds	0.907476	0.356944	0.0608739	0.0184211	No			Yeasts and Moulds	0.0290924	0.867968	0.0029008	0.0184211	No			Yeasts and Moulds									Yeasts and Moulds	-	-	-	-	-
	Salt_Level * Nitrite_Level	Moisture	1.48255	0.226491	0.0158591	0.0375	No		Salt_Level * Nitrite_Level	Moisture	5.82661	0.017766	0.0595606	0.0125	No		Heat Treatment	Moisture	4.2(2,93)	0.0185385	0.0821868	0.0125	No
		Fat	5.52292	0.0209066	0.056632	0.0125	No			Fat	0.0267059	0.870547	0.000290197	0.05	No		Heat Treatment	Fat	0.5(2,93)	0.629245	0.00991258	0.0375	No			Heat Treatment	Moisture	18.8(2,93)	1.38732e-07	0.287935	0.025	Yes
		Protein	3.26589	0.0740034	0.0342818	0.025	No			Protein	4.08381	0.0462027	0.0425026	0.025	No		Heat Treatment	Protein	1.5(2,93)	0.218684	0.0321624	0.025	No				Fat	18.6(2,93)	1.65659e-07	0.285213	0.0375	Yes
		Ash	1.08542	0.300218	0.0116605	0.05	No			Ash	1.72474	0.19235	0.0184022	0.0375	No		Heat Treatment	Ash	0.5(2,92)	0.637173	0.00975028	0.05	No				Protein	28.4(2,93)	2.37953e-10	0.37907	0.0125	Yes
		aW	0.466241	0.496437	0.00504229	0.03	No			aW	0	1	0	0.05	No		Heat Treatment	aW	0.4(2,92)	0.668611	0.00871297	0.03	No				Ash	3.1(2,93)	0.0477517	0.0633202	0.05	Yes
		pH	1.7954	0.18357	0.0191416	0.02	No			pH	0.0465482	0.82966	0.000505703	0.04	No		Heat Treatment	pH	5.9(2,93)	0.00377364	0.113074	0.01	Yes				aW	18.8(2,93)	1.39833e-07	0.287813	0.02	Yes
		Lactic acid (%)	2.95319	0.0890719	0.0311015	0.01	No			Lactic acid (%)	8.89301	0.00366375	0.088143	0.01	Yes		Heat Treatment	Lactic acid (%)	4.2(2,93)	0.0181626	0.0825911	0.02	Yes				pH	0(2,93)	0.974208	0.000561787	0.07	No
		Salt (%)				#N/A	#N/A			Salt (%)				#N/A	#N/A		Heat Treatment	Salt (%)				#N/A	#N/A				Lactic acid (%)	0.4(2,93)	0.662207	0.00882487	0.06	No
		Nitrate (ppm)	0.14938	0.700021	0.00162106	0.05	No			Nitrate (ppm)	2.11641	0.149131	0.0224872	0.02	No		Heat Treatment	Nitrate (ppm)				#N/A	#N/A				Salt (%)	2.6(2,93)	0.0775401	0.0535039	0.03	No
		Nitrite (ppm)				#N/A	#N/A			Nitrite (ppm)				#N/A	#N/A		Heat Treatment	Nitrite (ppm)				#N/A	#N/A				Nitrate (ppm)	0.4(2,93)	0.650021	0.00922066	0.05	No
		TBARS	0.163858	0.686569	0.0017779	0.04	No			TBARS	1.64361	0.203053	0.0175517	0.03	No		Heat Treatment	TBARS				#N/A	#N/A				Nitrite (ppm)	1.4(2,93)	0.256338	0.02885	0.04	No
		L*				#N/A	#N/A			L*				#N/A	#N/A		Heat Treatment	L*				#N/A	#N/A				TBARS	43.6(2,93)	4.33955e-14	0.48402	0.01	Yes
		a*				#N/A	#N/A			a*				#N/A	#N/A		Heat Treatment	a*				#N/A	#N/A				L*	16.5(2,93)	7.34209e-07	0.261956	0.0333333	Yes
		b*				#N/A	#N/A			b*				#N/A	#N/A		Heat Treatment	b*				#N/A	#N/A				a*	13.8(2,93)	5.56092e-06	0.22911	0.05	Yes
		Hardness				#N/A	#N/A			Hardness				#N/A	#N/A		Heat Treatment	Hardness				#N/A	#N/A				b*	36.1(2,93)	2.44724e-12	0.437278	0.0166667	Yes
		Adhesiveness				#N/A	#N/A			Adhesiveness				#N/A	#N/A		Heat Treatment	Adhesiveness				#N/A	#N/A				Hardness	0.8(2,93)	0.453592	0.0168575	0.0357143	No
		Springiness				#N/A	#N/A			Springiness				#N/A	#N/A		Heat Treatment	Springiness				#N/A	#N/A				Adhesiveness	6.4(2,93)	0.00240737	0.121607	0.00714286	Yes
		Cohesiveness				#N/A	#N/A			Cohesiveness				#N/A	#N/A		Heat Treatment	Cohesiveness				#N/A	#N/A				Springiness	1(2,93)	0.368307	0.0212513	0.0285714	No
		Gumminess				#N/A	#N/A			Gumminess				#N/A	#N/A		Heat Treatment	Gumminess				#N/A	#N/A				Cohesiveness	0.1(2,93)	0.897882	0.0023138	0.05	No
		Chewiness				#N/A	#N/A			Chewiness				#N/A	#N/A		Heat Treatment	Chewiness				#N/A	#N/A				Gumminess	2.2(2,93)	0.117268	0.0450463	0.0214286	No
		Resilience				#N/A	#N/A			Resilience				#N/A	#N/A		Heat Treatment	Resilience				#N/A	#N/A				Chewiness	3.4(2,93)	0.0390204	0.067379	0.0142857	No
	Salt_Level * Nitrite_Level	TVC	5.40947	0.0246996	0.109482	0.05	Yes			TVC	8.4789	0.00562263	0.161568	0.05	Yes		Heat Treatment	TVC	3.8(2,45)	0.0287279	0.145956	0.05	Yes				Resilience	0.2(2,93)	0.838883	0.00377103	0.0428571	No
	Salt_Level * Nitrite_Level	LAB	76.4812	3.52276e-11	0.634798	0.025	Yes			LAB	46.75	1.97978e-08	0.515152	0.025	Yes		Heat Treatment	LAB	10.3(2,45)	0.000212319	0.313319	0.025	Yes				TVC	17.5(2,45)	2.41911e-06	0.43716	0.025	Yes
		Staphylococcus	1.13204	0.305348	0.0748111	0.0333333	No			Staphylococcus	32.1887	0.000205673	0.76297	0.00833333	Yes		Heat Treatment	Staphylococcus	6.2(2,25)	0.00643568	0.332137	0.0333333	Yes				LAB	9.8(2,45)	0.000289596	0.30378	0.05	Yes
	Salt_Level * Nitrite_Level	Coliforms	8.86585	0.00998586	0.387733	0.0166667	Yes			Coliforms	0.911235	0.362292	0.0835135	0.0416667	No		Heat Treatment	Coliforms	3.6(2,33)	0.0376063	0.180305	0.0416667	Yes				Staphylococcus	-	-	-	-	-
		ETB	8.87783	0.00994613	0.388054	0.00833333	No			ETB	3.46533	0.0922814	0.257352	0.0166667	No		Heat Treatment	ETB	243.7(2,24)	1.14361e-16	0.953062	0.00833333	Yes				Coliforms	1.8(2,45)	0.18407	0.0724602	0.025	No
		Pseudomonas	1.85101	0.195168	0.116776	0.025	No			Pseudomonas	3.43356	0.0935858	0.255596	0.025	No		Heat Treatment	Pseudomonas	15.4(2,29)	2.7431e-05	0.515386	0.0166667	Yes				ETB	2.8(2,40)	0.073157	0.122569	0.0166667	No
		Brochothrix	0.308917	0.587119	0.0215891	0.05	No			Brochothrix	2.28269	0.16176	0.185846	0.0333333	No		Heat Treatment	Brochothrix	6.6(2,36)	0.00352091	0.269361	0.025	Yes				Pseudomonas	16.2(2,40)	6.84102e-06	0.448233	0.00833333	Yes
		Yeasts and Moulds	0.869976	0.36677	0.0585055	0.0416667	No			Yeasts and Moulds	0.0264301	0.874093	0.00263604	0.05	No		Heat Treatment	Yeasts and Moulds									Brochothrix	1.4(2,39)	0.257249	0.0672575	0.0333333	No
																											Yeasts and Moulds	-	-	-	-	-
																										aW
																											Moisture	16.4(1,94)	0.000106844	0.148316	0.0375	Yes
																											Fat	16.7(1,94)	9.05261e-05	0.151161	0.025	Yes
																											Protein	37.3(1,94)	2.30815e-08	0.28381	0.0125	Yes
																											Ash	3.4(1,94)	0.067869	0.0350266	0.05	No
																											aW	252(1,94)	2.39788e-28	0.72835	0.01	Yes
																											pH	1.9(1,94)	0.174455	0.0195308	0.05	No
																											Lactic acid (%)	0(1,94)	0.87978	0.00024463	0.07	No
																											Salt (%)	5.4(1,94)	0.0224638	0.0541908	0.03	Yes
																											Nitrate (ppm)	0(1,94)	0.865861	0.000305117	0.06	No
																											Nitrite (ppm)	2.7(1,94)	0.106405	0.0274947	0.04	No
																											TBARS	11.1(1,94)	0.00120691	0.106023	0.02	Yes
																											L*	4.3(1,94)	0.0418882	0.0433078	0.0166667	No
																											a*	1.6(1,94)	0.206201	0.0169443	0.0333333	No
																											b*	0.1(1,94)	0.816382	0.000576481	0.05	No
																											Hardness	0.1(1,94)	0.774505	0.000877408	0.05	No
																											Adhesiveness	20(1,94)	2.12386e-05	0.175761	0.00714286	Yes
																											Springiness	2.4(1,94)	0.124683	0.0248979	0.0428571	No
																											Cohesiveness	6.1(1,94)	0.0156871	0.0605227	0.0285714	Yes
																											Gumminess	11.9(1,94)	0.000829775	0.11263	0.0214286	Yes
																											Chewiness	13.3(1,94)	0.000443396	0.12363	0.0142857	Yes
																											Resilience	5.2(1,94)	0.0250862	0.052251	0.0357143	Yes
																											TVC	0(1,46)	0.971086	2.88727e-05	0.05	No
																											LAB	0.7(1,46)	0.395223	0.0157593	0.025	No
																											Staphylococcus	-	-	-	-	-
																											Coliforms	3.6(1,46)	0.0642967	0.0724602	0.0166667	No
																											ETB	0(1,41)	0.859651	0.000771609	0.0333333	No
																											Pseudomonas	1.4(1,41)	0.23842	0.0337329	0.025	No
																											Brochothrix	5.5(1,40)	0.0240986	0.120824	0.00833333	No
																											Yeasts and Moulds	-	-	-	-	-

## Sheet: Descriptives
		Recipe Factor	Pre	Fermented	Heat	Dry
	Moisture (%)	0.014	50.36 ± 0.17	49.02 ± 0.41	51.12 ± 0.2	40.09 ± 0.2
		0.025	49.78 ± 0.22	48.78 ± 0.2	51.24 ± 0.18	38.63 ± 0.24
		50 ppm	50.44 ± 0.2	49.99 ± 0.22	51.29 ± 0.19	40.15 ± 0.19
		150 ppm	49.69 ± 0.18	47.82 ± 0.33	51.07 ± 0.19	38.57 ± 0.24
		53 C 60 mins			50.73 ± 0.21	38.62 ± 0.16
		61 C 40 mins			51.31 ± 0.22	40.53 ± 0.17
		64 C 20 mins			51.66 ± 0.25	38.73 ± 0.48
		0.91				38.86 ± 0.24
		0.94				40.2 ± 0.15
		Total	50.07 ± 0.14ab	48.9 ± 0.23b	51.18 ± 0.13c	39.36 ± 0.17abcd
	Fat (%)	0.014	23.54 ± 0.27	23.04 ± 0.21	21.01 ± 0.29	27.25 ± 0.17
		0.025	23.4 ± 0.24	23.27 ± 0.24	20.38 ± 0.25	27.99 ± 0.24
		50 ppm	23.3 ± 0.26	23.27 ± 0.16	20.78 ± 0.26	26.96 ± 0.17
		150 ppm	23.64 ± 0.24	23.05 ± 0.28	20.61 ± 0.29	28.28 ± 0.21
		53 C 60 mins			20.88 ± 0.32	28.61 ± 0.22
		61 C 40 mins			20.45 ± 0.33	26.87 ± 0.2
		64 C 20 mins			20.78 ± 0.39	27.25 ± 0.25
		0.91				28.06 ± 0.19
		0.94				26.88 ± 0.18
		Total	23.47 ± 0.18	23.16 ± 0.16	20.69 ± 0.2	27.62 ± 0.15abcd
	Protein(%)	0.014	12.71 ± 0.18	13.19 ± 0.31		17.02 ± 0.25
		0.025	13.23 ± 0.15	12.96 ± 0.18		18.06 ± 0.26
		50 ppm	13.09 ± 0.18	13.16 ± 0.14		16.97 ± 0.27
		150 ppm	12.85 ± 0.16	12.99 ± 0.33		18.11 ± 0.24
		53 C 60 mins				18.94 ± 0.27
		61 C 40 mins				16.36 ± 0.2
		64 C 20 mins				17.2 ± 0.32
		0.91				18.3 ± 0.22
		0.94				16.27 ± 0.21
		Total	12.97 ± 0.12a	13.07 ± 0.18		17.54 ± 0.19abcd
	Ash (%)	0.014	2.9 ± 0.04	2.95 ± 0.04	2.9 ± 0.05	4.15 ± 0.07
		0.025	3.77 ± 0.62	3.15 ± 0.04	3.01 ± 0.04	5.05 ± 0.05
		50 ppm	3.68 ± 0.62	3.06 ± 0.05	2.95 ± 0.05	4.51 ± 0.08
		150 ppm	2.99 ± 0.04	3.05 ± 0.04	2.96 ± 0.05	4.69 ± 0.09
		53 C 60 mins			3.02 ± 0.05	4.79 ± 0.09
		61 C 40 mins			2.89 ± 0.06	4.44 ± 0.11
		64 C 20 mins			2.95 ± 0.04	4.54 ± 0.13
		0.91				4.69 ± 0.08
		0.94				4.45 ± 0.11
		Total	3.33 ± 0.31	3.05 ± 0.03a	2.95 ± 0.03	4.6 ± 0.06a
	aW	0.014	0.98 ± 0	0.98 ± 0	1 ± 0	0.92 ± 0
		0.025	0.99 ± 0	0.98 ± 0	1 ± 0	0.91 ± 0
		50 ppm	0.98 ± 0	0.98 ± 0	1 ± 0	0.92 ± 0
		150 ppm	0.98 ± 0	0.98 ± 0	1 ± 0	0.91 ± 0
		53 C 60 mins			1 ± 0	0.9 ± 0
		61 C 40 mins			1 ± 0	0.93 ± 0
		64 C 20 mins			1 ± 0	0.92 ± 0
		0.91				0.9 ± 0
		0.94				0.94 ± 0
		Total	0.98 ± 0	0.98 ± 0	1 ± 0	0.92 ± 0acd
	pH	0.014	5.57 ± 0.01	5.05 ± 0.01	5.03 ± 0.01	4.67 ± 0.01
		0.025	5.6 ± 0.02	5.04 ± 0.01	5.03 ± 0.01	4.71 ± 0.01
		50 ppm	5.6 ± 0.02	5.05 ± 0.01	5.03 ± 0.01	4.68 ± 0.01
		150 ppm	5.58 ± 0.01	5.05 ± 0.01	5.03 ± 0.01	4.7 ± 0.01
		53 C 60 mins			5.04 ± 0.01	4.69 ± 0.01
		61 C 40 mins			5.04 ± 0.01	4.69 ± 0.01
		64 C 20 mins			5.02 ± 0.01	4.69 ± 0.02
		0.91				4.7 ± 0.01
		0.94				4.68 ± 0.01
		Total	5.59 ± 0.01	5.05 ± 0.01	5.03 ± 0.01	4.69 ± 0.01a
	Lactic acid (%)	0.014	0.41 ± 0.01	0.64 ± 0.01	0.63 ± 0.01	0.93 ± 0.01
		0.025	0.44 ± 0.01	0.63 ± 0.01	0.59 ± 0.01	0.85 ± 0.01
		50 ppm	0.43 ± 0.01	0.63 ± 0.01	0.61 ± 0.01	0.9 ± 0.01
		150 ppm	0.42 ± 0.01	0.64 ± 0.01	0.61 ± 0.01	0.87 ± 0.01
		53 C 60 mins			0.6 ± 0.01	0.89 ± 0.02
		61 C 40 mins			0.59 ± 0.01	0.88 ± 0.02
		64 C 20 mins			0.65 ± 0.01	0.9 ± 0.02
		0.91				0.89 ± 0.01
		0.94				0.89 ± 0.02
		Total	0.43 ± 0.01a	0.64 ± 0.01	0.61 ± 0.01ac	0.89 ± 0.01a
	Salt (%)	0.014	1.73 ± 0.05	1.81 ± 0.03	1.69 ± 0.03	2.83 ± 0.03
		0.025	2.59 ± 0.04	2.68 ± 0.04	2.48 ± 0.02	3.86 ± 0.04
		50 ppm	2.13 ± 0.07	2.16 ± 0.07	2.07 ± 0.07	3.38 ± 0.09
		150 ppm	2.18 ± 0.08	2.32 ± 0.08	2.1 ± 0.06	3.31 ± 0.08
		53 C 60 mins			2.23 ± 0.06	3.5 ± 0.09
		61 C 40 mins			1.94 ± 0.06	3.2 ± 0.1
		64 C 20 mins			2.08 ± 0.1	3.34 ± 0.12
		0.91				3.45 ± 0.07
		0.94				3.18 ± 0.1
		Total	2.16 ± 0.05a	2.24 ± 0.05a	2.08 ± 0.04ac	3.35 ± 0.06ad
	Nitrate (ppm)	0.014	12.2 ± 0.27	16.19 ± 2.09		17.79 ± 0.33
		0.025	12.42 ± 0.26	16.3 ± 2.11		18.03 ± 0.39
		50 ppm	11.64 ± 0.27	15.88 ± 2.12		16.37 ± 0.25
		150 ppm	12.99 ± 0.21	16.61 ± 2.08		18.11 ± 0.24
		53 C 60 mins				17.67 ± 0.4
		61 C 40 mins				17.9 ± 0.39
		64 C 20 mins				18.28 ± 0.58
		0.91				17.88 ± 0.34
		0.94				17.97 ± 0.38
		Total	12.31 ± 0.19b	16.25 ± 1.48		17.91 ± 0.25b
	Nitrite (ppm)	0.014	155.85 ± 14.2	171.21 ± 14.12		234.06 ± 16.1
		0.025	157.32 ± 15.2	179.13 ± 15.26		239.13 ± 17.05
		50 ppm	57.71 ± 2.58	76.75 ± 2.64	-	126.96 ± 3.32
		150 ppm	155.46 ± 3.14	173.58 ± 3.73	-	246.23 ± 5.28
		53 C 60 mins				251 ± 17.08
		61 C 40 mins				211.67 ± 18.84
		64 C 20 mins				252.38 ± 26.62
		0.91				251.2 ± 14.65
		0.94				212.25 ± 18.84
		Total	156.59 ± 10.34b	175.17 ± 10.35b		236.59 ± 11.67b
	TBARS (mgMDA/kg)	0.014	4.63 ± 0.12	6.96 ± 0.22		8.63 ± 0.28
		0.025	4.42 ± 0.09	6.31 ± 0.21		7.57 ± 0.27
		50 ppm	4.43 ± 0.11	6.26 ± 0.2		7.84 ± 0.31
		150 ppm	4.62 ± 0.11	7.01 ± 0.22		8.37 ± 0.25
		53 C 60 mins				7.26 ± 0.18
		61 C 40 mins				9.83 ± 0.33
		64 C 20 mins				6.77 ± 0.14
		0.91				7.61 ± 0.18
		0.94				8.92 ± 0.41
		Total	4.53 ± 0.08	6.63 ± 0.15ab		8.1 ± 0.2acd
	L*	0.014				62.39 ± 0.48
		0.025				62.72 ± 0.34
		50 ppm				61.29 ± 0.46
		150 ppm				63.83 ± 0.27
		53 C 60 mins				63.88 ± 0.22
		61 C 40 mins				60.66 ± 0.56
		64 C 20 mins				63.41 ± 0.49
		0.91				63.02 ± 0.36
		0.94				61.78 ± 0.49
		Total				62.56 ± 0.3bcd
	a*	0.014				13.1 ± 0.23
		0.025				13.28 ± 0.19
		50 ppm				12.58 ± 0.22
		150 ppm				13.8 ± 0.15
		53 C 60 mins				13.27 ± 0.19
		61 C 40 mins				12.44 ± 0.25
		64 C 20 mins				14.19 ± 0.21
		0.91				13.05 ± 0.2
		0.94				13.43 ± 0.19
		Total				13.19 ± 0.15bc
	b*	0.014				22.03 ± 0.38
		0.025				21.92 ± 0.29
		50 ppm				21.29 ± 0.38
		150 ppm				22.66 ± 0.24
		53 C 60 mins				23.44 ± 0.2
		61 C 40 mins				20.06 ± 0.33
		64 C 20 mins				22.66 ± 0.42
		0.91				22.02 ± 0.32
		0.94				21.9 ± 0.34
		Total				21.98 ± 0.24bc
	Hardness	0.014				685.23 ± 11.44
		0.025				732.86 ± 9.7
		50 ppm				708.1 ± 10.82
		150 ppm				709.98 ± 11.5
		53 C 60 mins				698.51 ± 15.43
		61 C 40 mins				709.49 ± 10.74
		64 C 20 mins				724.16 ± 13.97
		0.91				707.28 ± 11.08
		0.94				711.97 ± 10.04
		Total				709.04 ± 7.85a
	Adhesiveness	0.014				-77.02 ± 9.64
		0.025				-86.8 ± 5.33
		50 ppm				-75.99 ± 5.86
		150 ppm				-87.83 ± 9.3
		53 C 60 mins				-59.44 ± 4.89
		61 C 40 mins				-88.32 ± 11.67
		64 C 20 mins				-105.99 ± 8.59
		0.91				-64.5 ± 4.99
		0.94				-110.93 ± 10.52
		Total				-81.91 ± 5.5cd
	Springiness	0.014				0.65 ± 0.01
		0.025				0.65 ± 0.01
		50 ppm				0.64 ± 0.01
		150 ppm				0.66 ± 0.01
		53 C 60 mins				0.65 ± 0.01
		61 C 40 mins				0.64 ± 0.01
		64 C 20 mins				0.66 ± 0.01
		0.91				0.64 ± 0.01
		0.94				0.66 ± 0.01
		Total				0.65 ± 0.01
	Cohesiveness	0.014				0.52 ± 0.01
		0.025				0.5 ± 0.01
		50 ppm				0.49 ± 0.01
		150 ppm				0.52 ± 0.01
		53 C 60 mins				0.51 ± 0.01
		61 C 40 mins				0.51 ± 0.01
		64 C 20 mins				0.51 ± 0.01
		0.91				0.52 ± 0
		0.94				0.5 ± 0.01
		Total				0.51 ± 0.01abd
	Gumminess	0.014				335.75 ± 7.93
		0.025				396.39 ± 10.01
		50 ppm				382.95 ± 11.29
		150 ppm				349.19 ± 7.92
		53 C 60 mins				347.25 ± 10.66
		61 C 40 mins				376.05 ± 14.65
		64 C 20 mins				379.32 ± 6.31
		0.91				395.94 ± 12.63
		0.94				348.15 ± 7.59
		Total				366.07 ± 7.07abd
	Chewiness	0.014				249.08 ± 5.08
		0.025				255.24 ± 6.35
		50 ppm				256.86 ± 6.87
		150 ppm				247.45 ± 4.29
		53 C 60 mins				239.23 ± 7.17
		61 C 40 mins				262.26 ± 7.17
		64 C 20 mins				256.39 ± 4.37
		0.91				270.11 ± 5.4
		0.94				241.38 ± 5.18
		Total				252.16 ± 4.06cd
	Resilience	0.014				0.13 ± 0
		0.025				0.12 ± 0
		50 ppm				0.12 ± 0
		150 ppm				0.12 ± 0
		53 C 60 mins				0.12 ± 0
		61 C 40 mins				0.12 ± 0
		64 C 20 mins				0.12 ± 0
		0.91				0.13 ± 0
		0.94				0.12 ± 0
		Total				0.12 ± 0ad
	TVC	0.014	8.5 ± 0.12	8.79 ± 0.12	8.71 ± 0.09	9.16 ± 0.15
		0.025	7.96 ± 0.17	8.39 ± 0.18	7.47 ± 0.24	8.49 ± 0.18
		50 ppm	8.01 ± 0.18	8.44 ± 0.17	8.42 ± 0.11	8.85 ± 0.22
		150 ppm	8.46 ± 0.12	8.74 ± 0.14	7.77 ± 0.28	8.8 ± 0.12
		53 C 60 mins			7.97 ± 0.34	9.44 ± 0.18
		61 C 40 mins			8.57 ± 0.15	8.79 ± 0.14
		64 C 20 mins			7.56 ± 0.18	7.95 ± 0.18
		0.91				8.83 ± 0.19
		0.94				8.82 ± 0.12
		Total	8.23 ± 0.11ab	8.59 ± 0.11	8.09 ± 0.15abc	8.83 ± 0.13ac
	LAB	0.014	8.5 ± 0.12	8.79 ± 0.12	8.71 ± 0.09	9.16 ± 0.15
		0.025	8.27 ± 0.13	8.35 ± 0.16	7.86 ± 0.21	8.42 ± 0.19
		50 ppm	8.42 ± 0.11	8.62 ± 0.14	8.6 ± 0.09	8.89 ± 0.12
		150 ppm	8.36 ± 0.14	8.52 ± 0.16	7.97 ± 0.22	8.69 ± 0.24
		53 C 60 mins			8.24 ± 0.25	9.23 ± 0.25
		61 C 40 mins			8.82 ± 0.09	8.91 ± 0.12
		64 C 20 mins			7.56 ± 0.18	7.95 ± 0.18
		0.91				8.7 ± 0.2
		0.94				8.94 ± 0.1
		Total	8.39 ± 0.09	8.57 ± 0.11	8.29 ± 0.13abc	8.79 ± 0.13ac
	Staphylococcus spp.	0.014	3.13 ± 0.11	3.1 ± 0.04	2.65 ± 0.15	0 ± 0
		0.025	3.12 ± 0.17	3.08 ± 0.27	0.97 ± 0.39	0 ± 0
		50 ppm	3.17 ± 0.15	3.36 ± 0.11	3.1 ± 0.16	0 ± 0
		150 ppm	3.08 ± 0.12	2.64 ± 0.18	1.1 ± 0.39	0 ± 0
		53 C 60 mins			1.16 ± 0.42	0 ± 0
		61 C 40 mins			2.98 ± 0.25	0 ± 0
		64 C 20 mins			1.01 ± 0.51	0 ± 0
		0.91
		0.94
		Total	3.13 ± 0.1	3.09 ± 0.12b	1.63 ± 0.29abc
	Coliforms	0.014	4.17 ± 0.27	3.88 ± 0.13	0.82 ± 0.37	0.25 ± 0.17
		0.025	2.1 ± 0.39	1.78 ± 0.4	0.32 ± 0.22	0 ± 0
		50 ppm	3.73 ± 0.22	3.51 ± 0.23	1.3 ± 0.54	0.5 ± 0.34
		150 ppm	2.22 ± 0.57	2.37 ± 0.42	0.6 ± 0.39	0 ± 0
		53 C 60 mins			0.46 ± 0.31	0 ± 0
		61 C 40 mins			1.31 ± 0.54	0.34 ± 0.23
		64 C 20 mins			0 ± 0	0 ± 0
		0.91				0 ± 0
		0.94				0.34 ± 0.23
		Total	3.07 ± 0.3	2.83 ± 0.28ab	0.54 ± 0.21ac	0.13 ± 0.09
	Enterobacteriaceae	0.014	4.02 ± 0.18	2.47 ± 0.44	2.12 ± 0.44	0.86 ± 0.36
		0.025	3.89 ± 0.24	3.02 ± 0.13	1.36 ± 0.47	0.51 ± 0.24
		50 ppm	3.99 ± 0.24	3.57 ± 0.16	1.89 ± 0.47	0.8 ± 0.28
		150 ppm	3.91 ± 0.18	1.95 ± 0.38	1.72 ± 0.47	0.56 ± 0.31
		53 C 60 mins			3.16 ± 0.05	0.69 ± 0.31
		61 C 40 mins			3.37 ± 0.28	1.23 ± 0.49
		64 C 20 mins			0 ± 0	0 ± 0
		0.91				0.64 ± 0.24
		0.94				0.72 ± 0.39
		Total	3.95 ± 0.15	2.71 ± 0.26b	1.81 ± 0.33c	0.67 ± 0.21
	Pseudomonas spp.	0.014	4.56 ± 0.17	3.42 ± 0.16	1.99 ± 0.42	1.34 ± 0.42
		0.025	4.23 ± 0.24	3.11 ± 0.33	0.9 ± 0.4	0 ± 0
		50 ppm	4.69 ± 0.16	3.52 ± 0.2	1.56 ± 0.41	0.67 ± 0.31
		150 ppm	4.1 ± 0.24	3.05 ± 0.3	1.21 ± 0.43	0.52 ± 0.28
		53 C 60 mins			3.09 ± 0.24	0 ± 0
		61 C 40 mins			1.89 ± 0.51	1.96 ± 0.53
		64 C 20 mins			0 ± 0	0 ± 0
		0.91				0.4 ± 0.22
		0.94				0.92 ± 0.41
		Total	4.39 ± 0.15	3.26 ± 0.19	1.44 ± 0.3c	0.59 ± 0.21ac
	B. thermosphacta	0.014	4.47 ± 0.24	3.62 ± 0.27	0.22 ± 0.16	0.39 ± 0.18
		0.025	4.65 ± 0.3	3.63 ± 0.34	0.16 ± 0.16	0.3 ± 0.21
		50 ppm	4.7 ± 0.28	3.88 ± 0.36	0.22 ± 0.16	0.81 ± 0.28
		150 ppm	4.41 ± 0.27	3.49 ± 0.25	0.16 ± 0.16	0 ± 0
		53 C 60 mins			0.84 ± 0.43	0.43 ± 0.29
		61 C 40 mins			0 ± 0	0.54 ± 0.24
		64 C 20 mins			0 ± 0	0 ± 0
		0.91				0.61 ± 0.22
		0.94				0 ± 0
		Total	4.57 ± 0.19	3.63 ± 0.21	0.19 ± 0.11c	0.35 ± 0.14bd
	Yeasts and Moulds	0.014	2.63 ± 0.57	2.13 ± 0.52	0 ± 0	-
		0.025	2.17 ± 0.48	1.82 ± 0.42	0 ± 0	-
		50 ppm	3.02 ± 0.51	2.48 ± 0.46	0 ± 0	-
		150 ppm	1.73 ± 0.49	1.44 ± 0.43	0 ± 0	-
		53 C 60 mins			0 ± 0	-
		61 C 40 mins			0 ± 0	-
		64 C 20 mins			0 ± 0	-
		0.91
		0.94
		Total	2.35 ± 0.36	1.94 ± 0.32	0 ± 0
